# Supplementary material for: Rapid identification of melioidosis agent by an insulated isothermal PCR on a field–deployable device
Source: PeerJ. 2020 May 27;8:e9238. doi: 10.7717/peerj.9238 (PMC7261116; doi:10.7717/peerj.9238)
Supplement: Table S1 [file peerj-08-9238-s001.csv]

iiPCR Sensitivity
First Experiment	Sample	Positive Control	Negative (Water)	140 ng	14 ng	1.4 ng	0.14 ng	0.014 ng	0.0014 ng
	Signal	(+)	(-)	(+)	(-)	(-)	(-)	(-)	(-)
	R1	1.3355	0.988	1.3423	1.1158	1.0122	1.0315	1.0048	1.0203
Second Experiment	Sample	Positive Control	Negative (Water)	140 ng	14 ng	1.4 ng	0.14 ng	0.014 ng	0.0014 ng
	Signal	(+)	(-)	(+)	(-)	(-)	(-)	(-)	(-)
	R2	1.3756	1.0077	1.6521	1.1203	1.0916	1.0188	1.0466	1.0397
Third experiment	Sample	Positive Control	Negative (Water)	140 ng	14 ng	1.4 ng	0.14 ng	0.014 ng	0.0014 ng
	Signal	(+)	(-)	(+)	(-)	(-)	(-)	(-)	(-)
	R3	1.6301	1.0508	1.7285	1.1616	1.0639	1.0261	1.0507	1.0314
