# Supplementary material for: Rapid identification of melioidosis agent by an insulated isothermal PCR on a field–deployable device
Source: PeerJ. 2020 May 27;8:e9238. doi: 10.7717/peerj.9238 (PMC7261116; doi:10.7717/peerj.9238)
Supplement: Table S2 [file peerj-08-9238-s002.csv]

Specificity
Organisms	qPCR	iiPCR
		Reading	Interpretation
Aeromonas hydrophila ATCC7966	Not detected	1.0465	(-)
Aeromonas caviae ATCC15468	Not detected	1.1969	(-)
Burkholderia cepacia ATCC25416	Not detected	1.0736	(-)
Burkholderia thailandensis ATCC70038	Not detected	1.1346	(-)
Escherichia coli NCTC13476	Not detected	1.0354	(-)
Pseudomonas putida ATCC49128	Not detected	1.1586	(-)
Pseudomonas aeruginosa ATCC27853	Not detected	1.1827	(-)
Pseudomonas fluorescens ATCC13525	Not detected	1.0795	(-)
Pseudomonas stutzeri ATCC17588	Not detected	1.1183	(-)
Klebsiella pneumoniae NCTC13443	Not detected	1.0362	(-)
