# Supplementary material for: Rapid identification of melioidosis agent by an insulated isothermal PCR on a field–deployable device
Source: PeerJ. 2020 May 27;8:e9238. doi: 10.7717/peerj.9238 (PMC7261116; doi:10.7717/peerj.9238)
Supplement: Table S3 [file peerj-08-9238-s003.csv]

qPCR Sensitivity
Exp	DNA Concentration	Replicate 1	Replicate 2	Replicate 3	Average
1	140 ng	18.62	18.42	18.39	18.48
	14 ng	21.76	21.7	21.97	21.81
	1.4 ng	25.72	25.56	25.45	25.58
	0.14 ng	29.21	29.2	29.11	29.17
	0.014 ng	32.97	32.92	32.49	32.79
	0.0014 ng	36.56	36.59	36.01	36.39
	NTC	Not detected	Not detected	Not detected	-
2	140 ng	16.8	17.01	17.02	16.94
	14 ng	20.39	21.46	20.89	20.91
	1.4 ng	24.93	24.88	25.02	24.94
	0.14 ng	29.16	28.95	29.12	29.01
	0.014 ng	33.06	32.93	32.81	32.93
	0.0014 ng	36.85	36.9	36.67	36.81
	NTC	Not detected	Not detected	Not detected	-
3	140 ng	16.53	16.62	16.65	16.6
	14 ng	20.35	20.54	20.3	20.4
	1.4 ng	24.69	24.67	24.62	24.66
	0.14 ng	28.68	28.68	28.93	28.77
	0.014 ng	32.97	32.42	32.74	32.71
	0.0014 ng	36.17	36.43	36.95	36.52
	NTC	Not detected	36.91	Not detected	-
